# Supplementary material for: Health Care Social Robots in the Age of Generative AI: Protocol for a Scoping Review
Source: JMIR Res Protoc. 2025 Apr 14;14:e63017. doi: 10.2196/63017 (PMC12038295; doi:10.2196/63017)
Supplement: Multimedia Appendix 4 [file resprot_v14i1e63017_app4.xlsx]

## Sheet: Blatt 1 - Data extraction sheet
Data extraction sheet
Study ID	Author, Year	Study Type	Origin	Participants	Aim	Social Robot	Physical Features of SR	Interface of SR	Context of HRId	Model of Generative AIc	Use of Generative AI	Element of HCSe	Key Findings related to Acceptance
Number assigned to each study	Name of first author; year of publication	Type of conducted study (e.g., RCTa, cohort study, case-control study, qualitative study, etc.)	Where study was conducted	Which and how many participants in study	Purpose of study	Model of SRb; developer of SR	Specific physical traits of used SR (e.g., size/form factor, number of appendages, anthropomorphism, mobility, sensors)	Means of communication or interaction with SR (e.g., speech, display, touchscreen, gestures, facial expressions, emotion recognition, remote control, haptic, etc.)	Setting in which the HRI took place (e.g., location, duration, surveillance, tasks, etc.)	What model of Generative AI is applied in the SR?	What is the use or function of the Generative AI applied in the SR	Sub-sector of HCS in which SR was applied (e.g., inpatient sector, outpatient sector, nursing home, day care, home care, etc.)	Aspects that promote acceptance of SR
a RCT: Randomized Controll Trial; b SR: Social Robot; c AI: Artificial Intelligence; d HRI: Human-Robot Interaction; e HCS: Healthcare Sector
